# Supplementary material for: Sequence-Only Prediction of Super-Enhancers in Human Cell Lines Using Transformer Models
Source: Biology (Basel). 2025 Feb 7;14(2):172. doi: 10.3390/biology14020172 (PMC11852244; doi:10.3390/biology14020172)
Supplement: Supplementary file 1 [file biology-14-00172-s001.zip]

Archive with 2 entries (2 files):
- Supplementary.pdf
- Figure S1.pdf
